# Supplementary material for: Data on the evolution of curing characteristics and properties during the room-temperature annealing process in SSBR/BR gums and SSBR/BR/SiO2 composites
Source: Data Brief. 2019 Oct 16;27:104660. doi: 10.1016/j.dib.2019.104660 (PMC6833471; doi:10.1016/j.dib.2019.104660)
Supplement: Multimedia component 1 [file mmc1.zip]

Archive with 5 entries (4 files):
- Raw data/
- Raw data/Crosslinking characteristics.zip
- Raw data/Dynamic mechanical properties.zip
- Raw data/Macroscopic filler dispersion.zip
- Raw data/Tensile properties.zip
